# Supplementary material for: Inflammation-associated microbiota in pediatric eosinophilic esophagitis
Source: Microbiome. 2015 Jun 1;3:23. doi: 10.1186/s40168-015-0085-6 (PMC4450515; doi:10.1186/s40168-015-0085-6)
Supplement: Additional file 3: Table S2. — OTU table with taxa, sequence numbers per samples, Shannon diversity, and evenness values. Bacterial DNA sequences were condensed into OTUs of 97% sequence identity, and nearest taxa were assigned to each sequence. OTUs listed were present in at least ten samples. [file 40168_2015_85_MOESM3_ESM.xlsx]

## Sheet: OTU
			Kingdom	Bacteria	Bacteria	Bacteria	Bacteria	Bacteria	Bacteria	Bacteria	Bacteria	Bacteria	Bacteria	Bacteria	Bacteria	Bacteria	Bacteria	Bacteria	Bacteria	Bacteria	Bacteria	Bacteria	Bacteria	Bacteria	Bacteria	Bacteria	Bacteria	Bacteria	Bacteria	Bacteria	Bacteria	Bacteria	Bacteria	Bacteria	Bacteria	Bacteria	Bacteria	Bacteria	Bacteria	Bacteria	Bacteria	Bacteria	Bacteria	Bacteria	Bacteria	Bacteria	Bacteria	Bacteria	Bacteria
			Phylum	Actinobacteria	Actinobacteria	Actinobacteria	Actinobacteria	Actinobacteria	Actinobacteria	Actinobacteria	Actinobacteria	Actinobacteria	Actinobacteria	Actinobacteria	Actinobacteria	Actinobacteria	Actinobacteria	Actinobacteria	Actinobacteria	Actinobacteria	Actinobacteria	Actinobacteria	Actinobacteria	Actinobacteria	Actinobacteria	Actinobacteria	Actinobacteria	Actinobacteria	Actinobacteria	Actinobacteria	Actinobacteria	Actinobacteria	Actinobacteria	Actinobacteria	Actinobacteria	Actinobacteria	Actinobacteria	Actinobacteria	Actinobacteria	Actinobacteria	Actinobacteria	Actinobacteria	Bacteroidetes	Bacteroidetes	Bacteroidetes	Bacteroidetes	Bacteroidetes	Bacteroidetes	Bacteroidetes
			Class	Actinobacteria	Actinobacteria	Actinobacteria	Actinobacteria	Actinobacteria	Actinobacteria	Actinobacteria	Actinobacteria	Actinobacteria	Actinobacteria	Actinobacteria	Actinobacteria	Actinobacteria	Actinobacteria	Actinobacteria	Actinobacteria	Actinobacteria	Actinobacteria	Actinobacteria	Actinobacteria	Actinobacteria	Actinobacteria	Actinobacteria	Actinobacteria	Actinobacteria	Actinobacteria	Actinobacteria	Actinobacteria	Actinobacteria	Actinobacteria	Actinobacteria	Actinobacteria	Actinobacteria	Actinobacteria	Actinobacteria	Actinobacteria	Actinobacteria	Actinobacteria	Actinobacteria	Bacteroidia	Bacteroidia	Bacteroidia	Bacteroidia	Bacteroidia	Bacteroidia	Bacteroidia
			Order	Actinomycetales	Actinomycetales	Actinomycetales	Actinomycetales	Actinomycetales	Actinomycetales	Actinomycetales	Actinomycetales	Actinomycetales	Actinomycetales	Actinomycetales	Actinomycetales	Actinomycetales	Actinomycetales	Actinomycetales	Actinomycetales	Actinomycetales	Actinomycetales	Actinomycetales	Actinomycetales	Actinomycetales	Actinomycetales	Actinomycetales	Actinomycetales	Actinomycetales	Actinomycetales	Actinomycetales	Actinomycetales	Actinomycetales	Actinomycetales	Actinomycetales	Actinomycetales	Actinomycetales	Actinomycetales	Actinomycetales	Actinomycetales	Actinomycetales	Coriobacteriales	Coriobacteriales	Bacteroidales	Bacteroidales	Bacteroidales	Bacteroidales	Bacteroidales	Bacteroidales	Bacteroidales
			Family	Actinomycetaceae	Actinomycetaceae	Actinomycetaceae	Actinomycetaceae	Actinomycetaceae	Actinomycetaceae	Actinomycetaceae	Actinomycetaceae	Actinomycetaceae	Actinomycetaceae	Actinomycetaceae	Actinomycetaceae	Actinomycetaceae	Actinomycetaceae	Actinomycetaceae	Actinomycetaceae	Actinomycetaceae	Actinomycetaceae	Actinomycetaceae	Actinomycetaceae	Actinomycetaceae	Corynebacteriaceae	Corynebacteriaceae	Corynebacteriaceae	Corynebacteriaceae	Micrococcaceae	Micrococcaceae	Micrococcaceae	Micrococcaceae	Micrococcaceae	Micrococcaceae	Micrococcaceae	Micrococcaceae	Micrococcaceae	Micrococcaceae	Propionibacteriaceae	Propionibacteriaceae	Coriobacteriaceae	Coriobacteriaceae	Porphyromonadaceae	Porphyromonadaceae	Porphyromonadaceae	Porphyromonadaceae	Porphyromonadaceae	Porphyromonadaceae	Porphyromonadaceae
			Genus	Actinomyces	Actinomyces	Actinomyces	Actinomyces	Actinomyces	Actinomyces	Actinomyces	Actinomyces	Actinomyces	Actinomyces	Actinomyces	Actinomyces	Actinomyces	Actinomyces	Actinomyces	Actinomyces	Actinomyces	Actinomyces	Actinomyces	Actinomyces	Actinomyces	Corynebacterium	Corynebacterium	Corynebacterium	Corynebacterium	Kocuria	Rothia	Rothia	Rothia	Rothia	Rothia	Rothia	Rothia	Rothia	Rothia	Propionibacterium	NA	Atopobium	Atopobium	Porphyromonas	Porphyromonas	Porphyromonas	Porphyromonas	Porphyromonas	Porphyromonas	Porphyromonas
Sample ID	All Sequences	Rarefied-Filtered-Used	OTU	denovo135	denovo2750	denovo3081	denovo320	denovo3380	denovo3459	denovo3635	denovo3997	denovo4014	denovo4144	denovo4345	denovo4522	denovo4666	denovo4823	denovo488	denovo4934	denovo5561	denovo5984	denovo6020	denovo766	denovo776	denovo2000	denovo2280	denovo441	denovo5160	denovo2020	denovo1014	denovo1151	denovo1450	denovo1938	denovo3870	denovo5382	denovo561	denovo5617	denovo5652	denovo4769	denovo4716	denovo1872	denovo3084	denovo1456	denovo1772	denovo2341	denovo2485	denovo2744	denovo3165	denovo3894
S.C01.1S	7236	479.04		0	0	0	0	0.06	0	0.07	0	0.1	0	0.15	0	0.24	0.07	2.4	0.09	0	0	0	0	0	0.48	0	0.08	0	0	0.08	11.79	0.11	0.43	0	0	0.04	0.07	0.06	0	0.13	0	0	0.07	0	0.19	1.12	0	0.36	0.04
S.E01.1S	1069	496.21		0	0	0.45	0	0	0	0	0	0	0	0	0	0	0	0	0	0	0	0	0	0	0	0	0	0	0	0	3.03	0	0	0	0	0	0	0	0	0	0	0	0	0	0	0	0	0	0
S.E01.2B	1432	481.49		0.34	0	1.17	0	0	0	0	0	0	0	0	0	0	0	0.72	0	0	0	0	0	0.39	0	0	0	0	0	0	0	0	0	0	0	0	0	0	0	0	0	0	0	0	0	0	0.33	0	0
S.E01.2S	1486	492.99		0	0	0	0	0	0	0	0	0	0	0	0	0	0	0.42	0	0	0	0	0	0	0	0	0	0	0	0	0.38	0	0	0	0	0	0	0	0	0	0	0	0	0	0	0	0	0	0
S.E02.1B	548	492.75		0.94	0	0	0	0	0	0	0	0	0	0	0	0	0	2.68	0	0	0	0	0	0	0	0	2.79	0	0	0	3.71	0	0	0	0	0	0	0	0	0	0	0	0	0	0	0	0	0	0
S.E02.1S	1434	490.21		0	0	0	0	0	0	0	0	0	0	0.38	0	0.7	0	0	0	0	0	0	0	0	1.02	0	0.64	0	0	0	23.14	0	0	0	0.34	0	0	0	0	0	0	0	0	0	0	0	0.32	0	0
S.E02.2B	519	475.02		1.9	0	0.96	0	0	0	0	0	0	0	0	0	0	0	12.55	0	0	0.92	0	0	0	0	4.81	0.95	0	0	0	1.93	0	0	0	0	0	0	0	0	0	0	0	0	0	0	0	0	0	0
S.E02.2S	2695	488.92		0	0	0	0	1.14	0	0	0	0	0	0	0	2.27	0	1.21	0	0	0	0	0.17	0.33	0	0	0.68	0	0	0	3.57	0	0.59	0	0	0	0	0	0	0	0	0	0	0	0	1.31	0	0	0
S.E03.1B	3158	473.46		0	0	0	0	0	0	0	0	0	0	0	0	0	0	0.32	0	0	0	0	0	0	0	2.31	0.81	0	0.56	0	0.13	0	0.11	0.53	0	0	0	0	0	0	0	0	0	0	0	0.24	0	0	0.14
S.E03.1S	5115	465.91		0	0	0	0.13	0	0	0	0	0	0	0	0	0	0	0	0	0	0	0	0	0.34	0	0	4.22	0.98	0.08	0	2.97	0.19	2.91	0	0	0	0	0	0	0	0	0	0	0.1	0	2.16	0.27	0	0.13
S.E03.2B	5630	475.47		0	0	0	0	0	0	0	0	0.3	0	0	0	0	0	1.09	0	0	0	0	0	0	0.34	0	0.13	0	0	0.2	4.21	0	0.73	0	0.03	0.14	0	0	0	0.18	0	0.12	0.17	0.37	0	0	0	0.22	0
S.E03.2S	4779	478.52		0	0	0	0.17	0	0	0	0	0	0	0	0	0	0	0.35	0	0	0	0	0	0.18	0.12	0	0.7	0	0	0	1.63	0	4.64	0.1	0.1	0	0	0.13	0	0.17	0	0	0	0.57	0	0	0.13	0.28	0.24
S.E04.1B	4650	480.41		0.12	0.2	1.26	0	0.1	0	0.13	0.05	0	0	0	0	0	0	4.43	0.13	0	0.08	0.13	0	0	0	0	0	0	0.11	0	0	0	0	0	0	0	0	0	0	0	0	2.04	0	0	0	0.43	0	0	0
S.E04.1S	5042	481.08		0	0	1.45	0	0.62	0	0	0.06	0.4	0	0	0	0	0	2.99	0	0.4	0	0	0	0	0.11	0	0	0	0	0	2.58	0.03	0	0	0	0	0	0	0	0	0	1.1	0	0	0	0.42	0	0	0
S.E04.2B	804	260.54		0	0	0.59	0	0	0	0	0	0	0	0	0	0	0	3.79	0	0	0	0	0	0	0	0	0	0	0	0	0	0	0.66	0	0	0	0	0	2.41	0	0	0	0	0	0	0	0	0	0
S.E04.2S	5033	485.51		0	0	1.27	0	0.1	0	0.1	0	0.14	0	0	0	0	0	1.72	0.2	0	0	0.11	0	0	0	0	0	0	0	0	11.81	0.05	0	0	0	0	0	0.12	0	0	0	0.36	0	0.13	0	1.03	0	0	0
S.C02.1B	3642	444.9		0	0	0	0	0	0	0	0	0.74	0	0.27	0	0.74	0	4.23	0	0	0	0	0	0	0.88	0	0.13	0	0	0.1	7.56	0.1	0	0.15	0.11	0	0	0	0	0	0	0.5	0	0	0	1.03	0	0	0
S.C02.1S	6125	458.9		0	0.08	0	0	0	0	0	0	0	0	0	0	0.05	0	1.06	0	0	0	0	0	0	7.48	0	0	0	0	0	1.38	0	0.07	0	0.17	0	0	0	0	0	0	0	0.08	0	0	0.81	0.08	0	0
S.E05.1B	4303	460.76		0.28	0	0.35	0	0	0	0	0	0	0	0	0	0	0	1.15	0	0	0	0	0	0.11	0	0	0	0	0	0	0	0	0.07	0	0	0	0	0	0	0	0	0.44	0	0	0	0.08	0	0	0
S.E05.1S	9471	463.75		0	0	0.45	0	0	0	0	0.11	0.11	0	0.09	0	0	0	1.21	0	0	0	0	0	0	0	0	0	0	0	0.21	11.01	0.21	0.58	0.04	0	0.04	0.01	0.16	0	0	0	0.09	0	0.14	0	0.22	0.42	0	0
S.E05.2B	4292	461.24		0.14	0	0.94	0	0	0.06	0	0	0.11	0	0	0	0	0	1.23	0.22	0	0	0	0	0.08	0	0	0.12	0.3	0	0	1.58	0	0.4	0	0	0	0	0	0	0	0	0.16	0	0	0	0.05	0.08	0	0
S.E05.2S	6431	463.24		0	0	0	0	0	0	0	0	0	0	0	0	0	0	0.11	0	0	0	0	0	0	0	0	0.12	0.05	0	0	1.12	0	0.39	0	0	0	0	0	0	0.06	0	0	0	0	0	0.96	3.65	0	0
S.C03.1B	4999	483.22		7.36	0	0.12	0	0.17	0.13	0.1	0	0.59	0	0.1	0	0.05	0	5	0.28	0	0	0.18	0	0.27	0.14	0	0	0	0.06	0.13	1.63	0.06	0.4	0	0	0	0	0	0	0	0	0.7	0	0.11	0	0	0	0	0
S.C03.1S	12017	464.45		0.09	0	0	0.05	0.14	0	0	0	0.08	0	0.07	0	0.6	0	0.53	0	0	0.05	0	0	0.82	3	0	0.36	0.17	0	0	0.1	0	1.63	0	0	0	0	0	0	0.17	0	0	0	0.04	0	5.58	0.16	0	0
S.E06.1B	4279	470		13.56	0	28.07	0	1.23	0.16	0.11	1.1	0.47	0.83	0.22	0	0.81	0.1	36.74	0	0.12	0.47	0.48	0.18	0.26	0.25	0	0.35	0	0	0	4.47	0.14	1.01	0.33	0.28	0	0	0	0.18	0	0	3.19	0	0	3.64	0	0	0	0
S.E06.2B	2946	474.03		12.14	0	11.21	0	4.22	0.39	0.55	0.19	0.82	0.67	0.35	0	0	0	31.68	0.37	0	0.39	0.82	0.54	0	0.15	0	0	0	0	0	12.4	0.15	2.04	0.35	0	0.25	0.15	0	0.18	0	0	1.27	0	0	3.23	0	0	0	0
S.E06.2S	3029	477.71		1.25	0	12.33	0	6.18	0.33	0.15	0	2.16	0	1.09	0.18	0	0.25	32.07	0	0	0.13	0.19	0.38	0.26	2.8	0	0.57	0.73	0	0	23.86	0	5.96	0.38	0.16	0	0.15	0.33	0	0	0	0.29	0	0	0	0	0	0.21	0
S.E07.1B	3767	473.73		1.04	0	0.55	0	0	0	0	0	0	0	0	0	0.67	0	1.51	0	0	0	0	0.11	0	0.29	0	0.2	0	0.28	0.1	1.31	0.16	1.19	0	0	0.13	0	0	1.13	0	0	0	0	0	0	0	0	0	0
S.E07.1S	4969	473.91		0	0.25	0.31	0.12	0.25	0	0	0	0.3	0	0.22	0	1.83	0	3.17	0.1	0	0	0	0.3	0.33	4.32	0	2.14	0	0	0.83	34.3	0.2	2.11	0.12	0	0.13	0	0.2	0	0	0	0	0.08	0	0	0	0	0	0.06
S.E07.2B	3696	451.98		4.62	0.1	0.65	0	1.28	0	0	0	0	0	0.24	0	0.63	0.27	6.68	0	0	0	0	0.09	0	0.15	0	0	0	0	0	8.14	0	0.42	0.26	0.68	0	0.1	0	0.67	0	0	0.12	0	0	0	0	0	0	0
S.E07.2S	5716	479.06		0	0	0	0	0.55	0	0	0	0	0	0.08	0	1.53	0	2.51	0	0	0	0	0.9	0.11	1.19	0	1.03	0	0	0.17	15.54	0.1	1.28	0	0.18	0	0.13	0.42	0	0	0.07	0.03	0	0	0	0	0	0	0
S.E08.1B	4527	488.46		2.38	0	0.09	0	0.57	0	0	0	0	0	0	0	0	0	1.48	0	0	0	0.05	0.05	0	0	0	0.29	0	0.13	0	2.37	0	0	0	0	0	0	0	0.29	0	0.1	0.12	0	0	1.98	0	0	0	0
S.E08.1S	5041	487.75		0	0	0	0	0.57	0	0	0	0.08	0	0	0	0.05	0	1.28	0	0	0	0	0.1	0	0	0	0.07	0.07	0	0.07	29.46	0.08	0	0.09	0.18	0.07	0.29	0.22	0	0	0	0.07	0	0	0	0.54	0	0	0
S.E08.2B	5048	483.2		9.52	0	1.24	0	0.61	0	0	0	0.06	0	0	0	0	0	0.53	0	0	0	0	0.16	0	0	0	0.21	0.08	0	0	14.56	0.45	0	0.49	0.54	0	0.18	0	0	0	1.05	0.61	0	0	5.21	0.08	0	0	0
S.E08.2S	5486	484.71		0	0.13	0	0	0.73	0	0	0	0	0	0.13	0	1.03	0	1.26	0	0	0	0	1.06	0	8.09	0	2.87	0	0	0.09	13.51	0.19	0	0.07	0	0.06	0.11	0	0	0	0	0	0	0	0.15	0.72	0	0.08	0
S.C04.1B	4719	472.23		5.29	0	0.69	0	0	0	0	0	0.85	0.72	0	0.06	0	0	10.85	0.11	0	0.1	0.23	0	0.13	0	0	0.26	0	0.47	0.12	4.45	0	0	0	0	0	0	0	0.26	0	0	1.33	0	0.11	0	0.1	0	0	0
S.C04.1S	5313	481.28		0.09	0	0	0.1	0	0	0.19	0	0	0	0.07	0.06	0	0	0.63	0	0	0	0	0	0	0	0	0	0	0	0	4.3	0	0.08	0	0	0.09	0	0	0	0.25	0	0.52	0.08	0	0	0.32	0	0	0
S.C05.1B	4742	477.99		0	0	0.16	0	0	0	0	0	0.32	0	0	0	0	0	0	0	0	0	0	0	0	0	0	0	0	0.08	0	0	0	0	0	0	0	0	0	0	0	0	0.11	0	0	0	0.37	0	0	0
S.C05.1S	5150	485.57		0	0	0.22	0	0.18	0	0	0	0.2	0	0	0	0	0	1.69	0	0	0	0	0	0.1	0.06	0	0.08	0	0	0.12	4.07	0	0.87	0	0	0	0.14	0	0	0	0	0.07	0	0	0	5.95	0	0.1	0.13
S.E09.1B	9142	459.44		0.17	0	0.04	0	0	0	0	0	0	0	0	0	0	0.07	0.46	0	0	0	0	0	0	0	0	0	0	0	0	0.13	0	0.07	0	0	0	0	0	0.28	0	0	0	0	0	0.23	0.22	0.27	0	0
S.E09.1S	9020	433.96		0	0	0	0	0.07	0	0	0	0	0	0	0	0	0	0.17	0	0	0	0	0	0	0	0	0	0	0	0	0.44	0	0	0	0	0	0.05	0	0	0	0	0	0.16	0	0	2.74	1	0	0.05
S.E09.2B	6388	445.84		0.44	0	0.09	0	0	0	0	0	0	0	0	0	0	0	0.54	0.09	0	0	0	0	0	0	0	0	0	0	0	0.14	0	0	0	0	0	0	0	0	0	0	0	0	0	0.24	0	0.15	0	0
S.E09.2S	6169	469.4		0.19	0	0.23	0	0	0	0	0	0.05	0	0	0.04	0	0.08	0.63	0	0	0	0	0	0	0	0	0.11	0	0.09	0	0.39	0.1	0.09	0	0	0	0	0	0	0	0	0	0.13	0.13	0	0.87	0.37	0	0
S.E10.1B	597	449.53		6.58	0	6.52	0	0	0	0	0	0.82	0	0	0	0	0	10.77	0	0	0	0	0	0	1.66	0	0	0.82	0	0	7.52	0	3.52	0	0.85	0	0	0	0	0	0	0	0	0	8.36	0	0	0	0
S.E10.1S	1362	487.38		0	0	0.4	0	0	0	0	0	0.76	0	1.12	0	1.92	0	8.61	0	0.39	0	0	0	0	0.59	0	0.39	0	0	0	22.65	0	3.19	0.76	0.78	0	0	0	0	0.39	0	0.36	0	0	0	1.17	0	0	0
S.E10.2S	1517	487.11		0	0	0.85	1.62	0	0	0	0	0	0	0	0	0.94	0	3.27	0	0	0	0	0.28	2.33	3.72	0	7.73	2.37	0	0	1.39	0	14.02	0.83	0.31	0	0	0	0	1.88	0	0	0	0	0	0.37	0	0	0
S.E11.1B	1649	489.72		0.78	0	1.35	0	0	0	0	0	0.33	0	0	0	0	0	3.4	0	0	0.31	0	0	0	0	0	0	0.85	0	0	2.15	0	0	0	0	0	0	0	0	0	0	2.13	0	0	0	0.27	0	0	0
S.E11.1S	4045	477.61		0	0	0	0	0	0	0	0	0.64	0	0.27	0.14	0	0	2.84	0	0	0.19	0	0	0.24	0.12	0	0.1	0	0	1.54	101.62	1.22	0.49	0	0.35	0.48	1.12	0.95	0	0	0.11	0.13	0	0	0	1.79	0	0.1	0
S.E11.2B	4503	487.95		0.71	0	3.12	0	0.1	0	0	0	0.19	0	0.07	0.14	0	0	2.11	0	0	0	0.11	0	0	0	0	0	0	0	0.06	8.5	0.11	0	0	0	0	0	0.11	0	0	0.16	4.31	0	0	0	0	0	0	0
S.E11.2S	5784	469.22		0	0	0.95	0.11	0	0	0	0	0	0	0	0	0	0.08	0.4	0	0.13	0.17	0.06	0	0.09	0.19	0	0	0	0	0	0.32	0	0	0	0	0	0	0	0	0	0	0	0.07	0	0	0	0	0	0
S.E12.1S	6365	470.15		0	0	0.24	0	0.29	0	0	0	0.11	0	0	0	0.08	0	0.35	0	0	0	0	0.25	0.31	3.51	0	0.26	0	0	0.13	13.86	0.09	0.16	0.18	0.18	0.16	0.09	0	0	0	0	0.12	0.23	0	0	0	0	0.17	0
S.E12.2B	2292	463.26		0	0	0	0	5.03	0	0	0	0	0	0	0	0	0	3.03	0	0	0	0	0.33	1.38	0.46	0	3.3	0	0.2	0.22	9.43	0	3.82	0.51	0.18	0	0	0	0.84	0	0	0	0.25	0	0	0	0	0	0
S.E12.2S	10031	456.01		0	0	0.41	0	0.27	0	0	0	0	0	0	0	0	0	0.15	0	0.07	0	0	0.51	0.35	9.48	0	2.51	0.13	0	0.1	4.89	0.02	1.43	0.02	0	0	0	0.13	0	0.03	0	0	0.75	0	0	0.03	0	0.05	0
S.E13.1B	4096	466.26		0.98	0	0	0	0.42	0	0	0	0.65	0.22	0.36	0	0	0.1	11.7	0	0	0.11	0.27	0	0	0.3	0	0	0	0	0.37	23.58	0.33	0.09	0	0.23	0	0	0.26	0.1	0.3	0.13	0	0	0	0	8.06	0	0	0.09
S.E13.1S	8816	458.92		0	0	0	0	0.04	0.09	0	0.08	0.66	0.08	0.28	0.05	0	0	3.62	0	0	0	0	0	0	0	0	0	0	0	1.06	68.07	0.42	0	0	0.04	0.28	0.08	0.28	0	0	0	0	0	0.36	0	30.16	0	0.41	0.47
S.E13.2S	10730	423.35		0.5	0	0.2	0.21	0.87	0.04	0.11	0	0.26	0	0.02	0	0	0	3.12	0	0	0	0.06	0	0	2.56	0	0.39	0	0	0.22	21.93	0.22	1.44	0.38	0.53	0.11	0.14	0.17	0	0	0.03	0.32	0.09	0.11	0	0.29	0	0	0.12
S.E14.1B	3962	468.75		5.74	0.59	0	0	0	0.09	0.21	0	0.27	0.09	0	0	0.33	0.13	12.32	0	0	0.09	0	0	0.14	0	0	0.68	0	0	0	5.58	0.27	0.29	0	0	0	0	0	0	0	1.47	0.3	0	0.1	0	1.21	0	0	0
S.E14.1S	5878	474.27		0.19	0.19	0	0	0	0.1	0	0	0.58	0	0.06	0	0.52	0	2.18	0	0	0	0	0.04	0.06	0	0	0.09	0	0	0	7.63	0.1	0.43	0	0	0	0	0.19	0	0	0	0.64	0	0	0	2.19	0	0.16	0
S.E14.2B	701	469.91		2.11	1.46	2.18	0	0	0	0	0	0	0	0	0	0	0	13.59	0	0	0	0	0	0	0	0	0	0	0	0	0.77	0	0	0	0	0	0	0	0.68	0	0	0.68	0	0	0	0	0	0	0
S.E14.2S	6079	482.8		0.08	0.06	0.32	0	0	0	0	0	1.16	0	0	0	0	0	2.18	0.2	0	0	0	0	0	0	0	0	0	0	0	2.92	0	0.47	0	0	0	0.12	0	0	0	0	0.48	0	0	0	3.87	0	0.13	0.12
S.C06.1B	1036	470.1		2.81	0	0	0	0	0	0	0	0	0	0	0	0	0	8.53	0	0	0	0	0	0	0	0.89	0	0	0	0	0.35	0	0	0	0	0	0	0	0.54	0	0	1.42	0	0	1.49	0	0	0	0
S.C06.1S	2024	493.76		0	0	0.22	0	0	0	0	0	0.8	0	0.54	0	0	0	6	0	0.22	0	0	0	0	0	0	0.5	0.21	0	0	14.75	0	0.67	0.21	0	0	0	0	0	0	0	0	0	0.3	0	4.7	0	0	0
S.E15.1B	4268	434.4		17.8	0.65	0.09	0.61	0	0.33	0.21	0	0	0	0	0	0.11	0	9.2	0	0.22	0	0	0	0.67	0	0	0	0	0	0.07	7.55	0.14	0.12	0	0	0	0	0.15	0.07	0	0	0.38	0	0	3.32	0	0	0	0
S.E15.2B	1533	442.68		1.36	0.32	2.26	0.35	0	0	0	0.3	0	0	0	0	0	0	8.67	0	0	0.32	0	0.35	0	0.59	0.27	0	0	0	0	2.51	0	2.28	0	0	0	0	0	0	0	0.33	0	0	0	4.62	0.33	0	0	0
S.E15.2S	3794	479.58		0.59	0.07	0.4	0	0	0	0	0	0	0	0	0	0	0	1.83	0	0	0	0	0	0	0	0	0.11	0.13	0	0	5.33	0	2.4	0	0	0	0	0.43	0	0	0	0.14	0	0	0.39	0	0	0	0
S.C07.1B	4322	452.67		14.67	0.09	6.6	0	0	0.25	0.09	0.08	1.15	0	0.16	0.11	0	0	21.65	0.21	0.12	0.17	0.1	0	0.72	0	2.38	0	0	0.07	0.13	5.13	0	0.72	0.11	0	0	0.09	0	0.32	0	0	3.23	0	0	1.53	0.59	0	0	0
S.C07.1S	5495	474.99		0.54	0	1.48	0	0.49	0.12	0.22	0	3.05	0	1.22	0.1	2.65	0.23	17.37	0	0.57	0.22	0	0.17	1.12	1.55	1.91	0.24	0	0	0.09	18.07	0.26	2.52	0	0.1	0	0.11	0.19	0	0	0.26	0.36	0	0	0.39	0.2	0	0	0
S.E16.1B	6539	478.23		0.9	0	3.12	0.06	0	0	0.06	0.37	0.72	0	0	0	0.32	0	10.4	0.21	0	0.16	0.11	0	0	0.14	0	0	0.13	0	0.18	5.67	0	0	0	0	0	0	0	0	0	0	0.99	0.05	0	0	0.98	0.11	0	0
S.E16.1S	4762	482.89		0	0	0.11	0	0	0	0	0	0.29	0	0	0.09	0	0.07	2.66	0.12	0	0	0	0	0.14	0.71	0	0.42	0	0	0.49	30.98	0	0.4	0	0.08	0.36	0	0	0	0	0	0	0	0	0	1.51	0	0	0
S.E16.2B	1366	476.32		1.7	0	4.95	0.39	0	0	0	0.47	0.33	0.85	0	0	2.63	0	16.61	0	0	0.81	0.73	0	0	0	0	0.76	1.84	0.41	0	2.28	0	1.23	0	0	0	0	0	0	0	0	1.54	0	0	1.95	0	0	0	0
S.E16.2S	5267	483.13		0	0	0.22	0	0.22	0	0.19	0.39	1.22	0.08	1.17	0.1	1.68	0.17	13.76	0	0.45	0	0.09	0	0.1	0.64	0	0.09	0.11	0	0.51	30.51	0.29	0.59	0	0	0	0.19	0.26	0	0	0	0	0	0	0.16	0	0	0	0.08
S.C08.1S	5695	488.97		0.03	0	0.38	0	0	0	0	0	0	0	0	0	0	0	0.81	0.09	0	0	0	0	0.09	0	0	0	0	0	0	7.56	0.08	0.05	0	0	0	0	0.08	0	0.12	0	0.07	0	0	0	0	0	0	0.05
S.C09.1B	792	495.76		0.66	0	3.61	0	0	0	0	0	0	0	0	0	0	0	1.77	0	0	0	0	0.73	0	0	0	0	0	0	0	1.29	0	0	0	0	0	0	0	0	0	0	2.06	0	0	0	0	0	0	0
S.C09.1S	1302	490.34		0	0	1.95	0	0	0	0	0	0	0	0.82	0	0.43	0	3.51	0	0	0	0	0	0	0	0	0	0	0	0	11.17	0	0.74	0	0	0	0	0	0	0	0	0	0	0	0	0	0	0	0
S.C10.1B	3174	436.72		1.58	0	2.06	0	0	0	0	0.35	0	0.21	0	0	0.21	0	10.84	0.24	0	0.2	0	0	0	0	0	0	0	1.89	0	0.35	0	0.26	0	0	0	0	0	0.3	0	0	1.36	0	0	0	0	0	0	0
S.C10.1S	7393	481.45		0.3	0	0	0	0	0	0	0.06	0.13	0	0	0	0.14	0	1.65	0	0.09	0.11	0.05	0	0	0	0	0	0	0	0.16	11.49	0.06	0.07	0	0	0.14	0.29	0.15	0	0	0	0.53	0	0	0	0.48	0	0	0
S.C11.1B	975	493.73		6.22	0	0	0	0	0	0	0	3.08	0	0	0	0	0	5.2	0	0	0.52	0	0	0	0	0	0	0	0	0	2.91	0	0	0	0	0	0	0	0	0	0	0	0	0	0	0	0	0	0
S.C11.1S	1462	488.44		0	0	0.6	0	0	0	0	0	0	0	0	0	0	0	2.32	0	0	0	0	0.32	0	0.31	0	0	0	0	0	9.97	0	0	0	0	0	0	0	0	0	0	0	0	0	0	1.64	0	0	0
S.C12.1S	1758	490.51		0	0	0	0	0	0	0	0	1.99	0	0.27	0	0	0	4.6	0	0.28	0	0	0	0	0	0	0.21	0	0	0	27.83	0	3.79	0	0	0	0	0.22	0	0	0	0	0	0	0	0.31	0	0	0
S.E17.1B	4105	486.17		1.87	0	0	0	0.43	0	0	0	0.86	0	0	0	0	0	1.28	0	0	0	0	0	0	0	0	0.34	0	0	0.39	9.91	0.22	0	0	0	0.11	0	0.16	0	0	0	1.33	0	0.23	0	0	0	0	0
S.E17.1S	8032	477.61		0	0	0	0	0.12	0	0	0	0.14	0	0	0.03	0	0	0.35	0	0	0	0	0	0	0	0	0	0	0	0.64	31.06	0.29	0	0	0	0.24	0.21	0.13	0	0	0	0.3	0.3	0.2	0	0	0	0	0
S.E17.2B	2477	467.33		2.24	0	10.22	0	0	0	0	0	0	0	0	0	0	0.55	2.58	0	0	0.21	0.17	0.27	0	0.17	0	0	0	0.44	0.13	3.98	0	0	0	0	0.18	0	0	0	0	0	4.47	0	0	0	1.34	0	0	0
S.E17.2S	5769	489.89		0.1	0	1.28	0	0	0.15	0.14	0	0.45	0	0.59	0	0	0	3.99	0	0	0	0.08	0	0	0.51	0	0.11	0	0	0.11	3.31	0.1	0	0	0	0	0	0	0	0	0	0.24	0	0.1	0	0	0	0	0
S.E18.1B	5001	466.78		2.94	0	5.55	0	0	0	0.16	0	0.4	0	0.27	0	0	0.21	5.13	0.07	0	0	0.24	0	0.11	0.21	0	0	0.62	0	0.02	3.92	0.18	0.1	0	0	0	0.19	0	0	0	0	1.43	0	0	0	1.83	0	0	0
S.E18.1S	6657	478.91		0.07	0.04	0.2	0.03	0	0	0.08	0	0.4	0	0.24	0	0.07	0	3.04	0	0	0	0	0	0.27	0.14	0	0.15	0.22	0	0.09	21.03	0.11	0.05	0	0	0	0.26	0.05	0	0	0	0.07	0.07	0.17	0.19	2.62	0	0	0.05
S.E18.2B	3482	473.33		3.21	0	7.84	0	0.14	0.1	0.37	0	1.37	0	0	0	0	0.21	10.59	0.16	0	0	0.35	0	0	0	0	0	0	0.24	0	2.34	0	0	0	0	0	0	0	0.12	0	0	1.21	0	0	0	1.87	0	0	0
S.E18.2S	9843	469.69		0.1	0.04	0.07	0.04	0	0.02	0	0	0.22	0	0	0	0	0.05	4.65	0	0.04	0	0	0	0	0.11	0	0.11	0.2	0	0.08	8.83	0.1	0.08	0	0	0.05	0.07	0.12	0	0	0	0	0	0.32	2.63	10.45	0.07	0.1	0
S.C13.1B	5081	471.87		5.44	0	4.17	0.12	0.16	0	0.06	0.11	0.08	0.1	0	0	0	0	6.78	0.75	0.12	0	0.54	0	0	0	0.33	0	0	0.27	0.13	1.74	0	0	0	0	0	0	0	0	0	0	0.79	0	0	0	0.32	0	0	0
S.C13.1S	8686	466.64		0	0	0.13	0	0	0	0	0.04	0.03	0.01	0	0	0.2	0	0.64	0	0	0	0	0	0	0.5	0	0.09	0	0	0	6.44	0	0.04	0	0	0	0.04	0.16	0	0.11	0.06	0.11	0.17	0.03	0	3.49	0.14	0.35	0.04
S.C14.1B	4876	480.74		7.68	0.15	3.27	0	0.34	0.04	0	0.23	0.67	0	0	0.07	0.15	0	5.38	0.24	0	0.13	0.12	0.09	0.04	0	0	0.64	0.35	0	0	1.93	0	0.15	0	0	0	0	0	0	0.1	0.11	2.22	0	0	0	0.09	0	0.25	0
S.C14.1S	6432	477.98		0	0	0	0	0.41	0	0	0	0.29	0	0.12	0.13	0.13	0	1.59	0	0.04	0	0.04	0	0.02	0	0	0.19	0	0	0.12	14.53	0	0.17	0.06	0.03	0.1	0.17	0.13	0	0	0	0	0.09	0.07	0	0	0.25	0.18	0
S.E19.1B	992	498.53		0	0	0	0	0	0	0	0	0	0	0	0	0	0	0	0	0	0	0	0	0	0	0	0	0	0	0	0.46	0	0	0	0	0	0	0	0.55	0	0	0	0	0	0	0	0	0	0
S.E19.1S	1374	491.3		0	0	0	0	0	0	0	0	0	0	0	0	0	0	3.4	0	0	0	0	0	0	0	0	0	0	0	0	13.9	0	0.43	0	0	0	0	0	0	0	0	0	0	0	0	0	0	0	0
S.E19.2B	626	493.66		4.01	0	1.66	0	0	0	0	0	0	0	0	0	0	0	10.43	0	0	1.63	0	0	0	0	0	0	0	0	0	2.39	0	0.78	0	0	0	0	0	0	0.78	0	0	0	0	0	2.4	0.85	0	0
S.E19.2S	1802	491.81		0	0	0	0	0	0	0	0	0.4	0	0	0	0	0	1.41	0	0	0	0	0.8	0	0	0	1.29	0	0	0	5.95	0	1.15	0	0	0	0	0	0	0	0	0	0	0	0	4.88	1.39	0	0
S.C15.1B	755	489.37		4.68	0	0	0	0	0	0	0	0.68	1.41	0	0	0	0	4.63	0	0.72	0	0	0	0	0	0	0	0	0	0	10.26	0	0	0	0	0	0	0	0	0	0	2.71	0	0	0	0	0	0	0
S.C15.1S	1224	491.77		0	0	0	0	0	0	0	0	0	0	0	0	0	0	0.46	0	0	0	0	0.49	0.79	1.71	0	0	0	0	0	7	0	1.8	0	0	0	0	0	0	0	0	0	0	0	0	1.58	0	0	0
S.C16.1B	1048	481.14		0	0	0	0	0	0	0	0	0	0	0	0	0	0	3.35	0	0	0.44	0	0	0	0	0	0	0	0	0	0	0	0	0	0	0	0	0	0	0	0	0	0	0	0	0.55	0	0	0
S.E20.1B	996	492.78		2.8	0	0.95	0	0	0	0	0	0.5	0	0	0	0	0	5.86	0	0	0	0	0	0	0	0	0	0.94	0	0	0.92	0	1.45	0	0.59	0	0	0	0	0	0	0	0	0	0	0	0	0	0
S.E20.1S	1686	493.63		0	0	0	0	0	0	0	0	0	0	0	0	0	0	1.43	0	0	0	0	0	0	0	0	0	0	0	0	4.51	0	0.88	0	0	0	0	0	0	0	0	0	0	0.27	0	0	0	0	0
S.E20.2B	871	482.73		4.31	0	4.75	0	0	0	0	0	1.2	0	0	0	0	0	5.03	0	0	0	0	0	0	0	0	0	0	0	0	2.23	0	0	0	0	0	0	0	0	0	0	0	0	0	0	0	1.07	0	0
S.E20.2S	2135	492.22		0	0	0.17	0	0	0	0	0	0.59	0	0	0	0	0	5.68	0	0	0	0	0	0	0	0	0	0	0	0	1.22	0	0	0	0	0	0	0	0	0	0	0.19	0	0	0	0	0	0	0
S.E21.1B	824	482.66		8.23	0	2.55	0	0	0	0	0	3.02	0.62	0.59	0	0	0	26.23	0	0	0	0	0	0.61	0	0	1.24	0	0	0	6.76	0	0	0	0	0	0	0	0	0	0	3.67	0	0	0	0	0	0	0
S.E21.1S	1251	498.27		0.44	0	1.65	0	0	0	0	0	1.22	0.38	0.34	0	0	0	10.48	0	0	0	0	0.45	0.38	0	0	3.32	0.4	0	0	13.94	0	1.49	0	0	0	0	0	0	0	0	0	0	0	0	0	0	0	0
S.E21.2B	1009	491.28		1	0	2.52	0	1.87	0	0	0	0	0	0	0	0	0	4.76	0	0.48	0	0	0	0	0.6	0	0	0	0	0	6.75	0	0	0	0	0	0	0	0	0	0	0.54	0	0	0	8.41	0	0	0
S.E21.2S	2006	488.25		0	0	0	0	0	0	0	0	5.04	0	2.22	0	0	0	6.86	0	0	0	0	0	0	0	0	0	0	0	0	37.93	0	0.49	0	0	0	1.74	0	0	0	0	0	0	0	0	0	0	0	0
S.E22.1B	1131	490.12		3.05	0	2.22	0	0	0	0	0	0	0	0	0	0	0	14.9	0	0	0	0	0.41	0.43	0	0	0	0	0	0	3.55	0	0.43	0	0	0	0	0	0	0	0	2.53	0	0	4.17	0	0	0	0
S.E22.1S	1552	491.01		0	0	0.82	0	0	0	0	0	1.64	0	0.67	0	0.29	0	13.18	0	0	0	0	0	1.64	0	0	0	0	0	0	40.97	0	3.99	0.27	0	0	0	0	0	0	0	0.59	0	0	0.56	0	0	0	0
S.E22.2B	932	491.84		12.39	0	3.29	0	0.53	0	0	0	1.7	0	0	0	0	0	10.81	0	0	0	0	0	0	0	0	0	0	0	0	11.93	0	2.22	0	0	0	0	0	0	0	1.01	0.53	0	0	2.17	0	0	0	0
S.E22.2S	1344	488.67		0	0	1.81	0	0.8	0	0	0	1.3	0	0	0	1.01	0	7.13	0	0.37	0	0	0	0	0.8	0	0.46	0	0	0	73.36	0	5.28	0.35	0	0	0	0	0	0.34	0	0.42	0	0	1.93	1.11	0	0	0
S.E23.1B	7182	474.54		0	0	0.83	0	0.86	0	0.22	0.1	0.79	0	0.68	0.07	0	0.14	16.26	0	0.12	0	0.07	0.03	0	0.38	0	0.97	0.1	0	0.21	7.42	0.07	0.36	0.23	0.04	0	0.08	0.14	0	0	0	0.2	0	0	0	5.06	0	0.04	0.04
S.E23.1S	5262	474.71		0	0	0.14	0	0.06	0.13	0.12	0	0.74	0	0.31	0.1	0	0	5.66	0	0	0	0	0	0	0	0	0.19	0.12	0	0.77	44.16	0.59	0.06	0.06	0	0.15	0	0.46	0	0	0	0.08	0	0.4	0.32	1.89	0.16	0.04	0.09
S.E23.2B	14611	477.7		0	0	0	0	0.49	0.17	0.03	0	0.31	0	0.17	0.06	0.07	0	3.27	0	0	0.04	0	0	0.09	0	0	0.32	0.19	0	0	1.06	0.02	0.45	0.16	0.12	0	0	0	0	0	0.04	0	0.4	0.16	0.06	3.56	0	0.05	0.23
S.E23.2S	4869	484.64		0	0	0	0	0.12	0	0	0	0.41	0	0.38	0	0	0	1.6	0	0	0	0	0	0	0	0	0.15	0	0	0.21	18.85	0.29	0.21	0.1	0	0	0.09	0.09	0	0	0.04	0	0.26	0	0	0.62	0	0	0.13
S.C17.1B	817	483.36		11.78	0	3.69	0	0	0	0	0	0	0	0	0	0.67	0	1.85	0	0	0	0	0	0	0	0	0	0	0	0	3.02	0	0.59	0	0	0	0	0	0	0	0	1.12	0	0	0	0	0	0	0
S.C18.1B	571	487.49		0	0	0	0	0	0	0	0	0	0	0	0	0	0	2.61	0	0	0	0	0	0	0	0	0	0	0	0	0	0	0	0	0	0	0	0	2.65	0	0	0	0	0	0	1.76	0	0	0
S.C18.1S	1486	482.56		0	0	0	0	0	0	0	0	0	0	0	0	0	0	3.16	0	0	0	0	0	0	0	0	0.74	0	0	0	6.45	0	0.6	0	0	0	0	0	0	0	0	0	0	0	0	0.37	1.12	0	0
S.C19.1B	890	492.59		0	0	4.58	0	0	0	0	0	0.57	0	0	0	0	0	5.12	0	0	0	0	0	0	0	0	0	0	0	0	2.2	0	0	0	0	0	0	0	0	0	1.62	0	0	0	0	0	0	0	0
S.C19.1S	1520	490.36		0	0	0.27	0	0	0	0	0	1.12	0	0	0	0	0	0.98	0	0	0	0	0	0	0	0	0	0	0	0	8.86	0	0.3	0	0	0	0	0	0	0	0	0	0	0	0	0	0	0	0
S.C20.1B	4611	488.54		1.62	0	0.08	0	0	0	0	0	0.25	0	0	0	0	0	0.83	0	0.11	0	0	0	0	0	0	0	0	0.12	0	0.83	0	0	0	0	0	0	0	0	0	0	0.34	0	0	0	0	0	0	0
S.C20.1S	4168	487.21		2.45	0	0.5	0	0.15	0	0	0.18	1.44	0	0.18	0	0	0	3.58	0	0.14	0	0	0	0	0	0	0	0	0	0.13	15.78	0.12	0	0	0	0	0	0.18	0	0	0	2.21	0	0	0	0	0	0	0
S.E24.1B	736	473.42		4.66	0	7.5	0	0	0	0	0	1.93	0	0	0	0	0	14.73	0	0	0	0	1.43	0	1.32	0	1.37	0	0	0	4.05	0	2.72	0	0	0	0	0	0.64	0	0	0	0	0	0	0.6	0	0	0
S.E24.1S	1906	478.48		0	0	0.44	0	3.48	0	0	0	0.25	0	0	0	0	0	0	0	0.5	0	0	0.47	0	1.86	0	8.96	0	0	0	25.25	0	4.94	1.79	1.25	0	0	0	0	0	0	0	0	0	0	1.84	0	0	0
S.E24.2B	802	485.24		0.65	0	12.07	0	0	0	0	0	1.93	0	1.22	0	0	0	11.24	0	0	0	0	0	0.61	0	0	0	0	0	0	3.21	0	0	0	0	0	0	0	0	0	0	0.64	0	0	0	0.63	0	0	0
S.E24.2S	1792	484.61		0	0	1.37	0	0	0	0	0	0	0	0	0	0	0	0.6	0	0	0	0	0	0.31	1.65	0	0	0	0	0	3.01	0	0	0	0	0	0	0	0	0	0	0	0	0	0	1.15	0	0	0
S.C21.1B	3742	480.22		14.82	0	4.31	0	0	0	0	0.14	1.37	0.83	0	0	0.17	0	5.33	0	0	0.08	0.17	0	0	0	0	0.13	0	0.38	0	0.27	0	0	0	0	0	0	0	0	0	0	9.55	0	0	0.38	0	0	0	0
S.C21.1S	4805	485.66		1.57	0	0.58	0	0	0	0	0.1	2.3	0.23	1.3	0.11	0.35	0.13	7.69	0	0	0	0	0.19	0	0	0	0	0	0	0.27	32.75	0.6	0	0	0	0	0.07	0.15	0	0	0	3.38	0	0	0	0.34	0	0	0
S.C22.1B	4315	470.38		0.53	0.12	3.02	0.1	0	0	0	0.53	0.3	0.21	0	0	0	0	12.29	0.24	0	0	0.37	0	0	0	0	0.25	0	0.24	0	1.92	0	1.17	0	0	0	0	0	0	0	0	1.13	0.13	0	0	0.09	0	0	0
S.C22.1S	5062	483.39		0	0	0.31	0.1	0.19	0.06	0.22	0	0.15	0	0	0	0.08	0.09	13.2	0.14	0	0.1	0.23	0	0.09	0	0	0.78	0.17	0	0.23	18.8	0.16	2.17	0.3	0	0	0.05	0	0	0.11	0.15	0.11	0	0	0	0.63	0	0	0.13
S.C23.1B	3494	466.59		7.04	0	0.18	0	0	0.13	0	0	0.09	0	0	0	0.79	0	4.49	0	0	0.12	0.17	0	0	0	16.89	0.97	0.44	0.14	0	0.99	0	0.55	0	0	0	0	0	0	0	0	0.49	0	0	0	3.77	0	0	0
S.C23.1S	14289	479.42		0.92	0.07	0.29	0	0	0.14	0	0	0.53	0	0.17	0	0	0	5.02	0	0	0.02	0.04	0	0	0	0.09	0.01	0	0	0.04	4.99	0.09	0.09	0	0	0.08	0	0.1	0	0.07	0	0.78	0.04	0.14	0	3.75	0.01	0	0
S.C24.1B	3871	471.28		7.57	0	2.93	0	0.88	0	0	0	0.95	0.82	0	0.12	0.18	0	4	0.14	0.15	0.19	0.18	0.43	0.05	0.14	0	0	0	0.06	0	4.58	0	0.24	0	0	0	0	0	0	0	0.22	4.16	0	0	0	0	0	0	0
S.C24.1S	4848	478.67		0.32	0	0.17	0	3.36	0	0	0.08	0.29	0	0.1	0	0	0	2.62	0	1.22	0.12	0	0.19	0.18	0.56	0	0	0	0	0	13.08	0	5.55	0.62	1.21	0.01	0	0	0	0.18	0	0.67	0	0	0	0.38	0	0	0
S.C25.1B	8022	478.46		6.39	1.74	2.9	0	0.06	0.1	0	0.11	0.46	0	0.34	0	0.1	0	13.86	0.13	0	0	0.2	0.52	0	0	10.13	0.08	0	0	0	5.28	0.19	0.79	0	0.06	0	0	0.18	0	0	0.04	2.44	0	0	0	1.09	0	0	0
S.C25.1S	5309	480.29		1.85	0.12	1.06	0	0.15	0	0	0.08	0.05	0	0.12	0	0.18	0	6.19	0.06	0	0.07	0	0	0.17	0.71	0	0.34	0.26	0	0.34	14.1	0.07	0.97	0.06	0	0	0.16	0.13	0	0.12	0	0.08	0	0	0	3.32	0	0	0.05
S.C26.1B	846	497.61		10.36	0	3.61	0	0	0	0	0	0.54	0	0	0	0	0	0.61	0	0	0	0	0	0	0	0	0	0	0	0	1.68	0	0	0	0	0	0	0	0	0	0	0.62	0	0	0	0	0	0	0
S.C26.1S	1669	496.82		0.85	0	1.31	0	0	0	0	0	0.54	0	0	0	0	0	1.86	0	0	0	0	0.28	0	0	0	0	0	0	0	4.32	0	0	0	0	0	0	0	0	0	0	0	0	0	0	0	0	0	0
S.C27.1B	881	486.98		6.26	0	0	0	0	0	0	0	0	0	0	0	1.28	0	2.36	0	0	0	0	0	0	0	0	1.17	0	0	0	3.01	0	0	0	0	0	0	0	0	0	0	0.55	0	0	0	9.38	0	0	0
S.C27.1S	1726	485.4		0	0	0.62	0	0	0	0	0	0	0	0	0	0.32	0	6.03	0	0.24	0	0	0	0	0	0	0.2	0	0	0	6.63	0	1.05	0	0	0	0	0	0	0	0	0.35	0	0	0	10.02	0	0	0
S.C28.1B	776	492.86		3.89	0	0	0	0.53	0	0	0	1.28	0	0.64	0	0	0	3.13	0	0	0	0	1.29	0	0	0	0	0	0	0	10.29	0	0	0	0	0	0	0	0	0	0	0.77	0	0	0	0.65	0	0	0
S.C28.1S	1561	493.46		0	0	0.72	0	0.94	0	0	0	0.4	0	0.31	0	1.16	0	1.44	0	0	0	0	0	0	1.79	0	0	0.6	0	0	19.51	0	2.4	0	0	0	0	0	0	0	0	0	0	0	0	1.98	0	0	0
S.C29.1B	690	489.1		0	0	5.23	0	0	0	0	0	0	0	0	0	0	0	0.76	0	0	0	0	0	0	0	0	1.48	1.41	0	0	7.34	0	0	0	0	0	0	0	0	0	0	0.68	0	0	7.25	0	0	0	0
S.C29.1S	1348	493.05		0	0	0	0	0	0	0	0	0	0	0	0	0	0	0.73	0	0	0	0	0.91	0	0.38	0	0.36	0	0	0	1.65	0	0	0	0	0	0	0	0	0.73	0	0	0	0	0	0	0.36	0	0
S.E25.1S	1483	488.54		0.66	0	4.28	0	0	0	0	0	2.08	0	0	0	0.69	0	3.4	0	0	0	0	0	0	0.98	0.78	0.58	0	0	0	5.26	0	0	0	0	0	0	0	0	0	0	0.33	0	0	0	0	0	0	0
S.E25.2B	1070	487.74		13.68	0	0	0	0	0	0	0	0	0.83	0	0	0	0	18.89	0	0	0	0	0	0	0	4.57	0	0	0	0	3.35	0	2.8	0	0	0	0	0	0	0	0	0	0	0	0	0	0	0	0
S.E25.2S	1602	486.28		1.07	0	0	0	0	0	0	0	1.32	0	0.97	0	0	0	8.23	0	0	0	0	0	0	0	0	0	0	0	0	12.59	0	0	0	0	0	0	0	0	0	0	0	0	0.38	0	0	0	0	0
S.C30.1B	859	485.53		2.29	0	1.04	0	0.64	0	0	0	0.6	0	0	0	0	0	8.66	0	0	0	0	0	0	0	0	0	0	0	0	5.28	0	0	0	0	0	0	0	0	0	0	3.46	0	0	0	0	0	0	0
S.C30.1S	1241	497.02		0	0	0.31	0	1.12	0	0	0	0	0	0	0	0	0	1.11	0	0	0	0	0	0	0	0	0	0	0	0	6.76	0	1.63	0	0	0	0	0	0	0	0	0	0	0	0	0	0	0	0
S.C31.1B	732	441.28		0	0	5.5	0	0	0	0	0	0	0	0	0	0	0	2.11	0	0	0	0	0	0	0	0	0	0	0	0	1.43	0	0	0	0	0	0	0	0	0	0	1.4	0	0	0	0	0	0	0
S.C31.1S	1467	488.02		0	0	0	0	0	0	0	0	1.11	0	1.31	0	0	0	6.94	0	0	0	0	0	0	0	0	0	0	0	0	9.18	0	0	0	0	0	0	0	0	0	0	0	0	0	0	0	0.37	0	0
S.C32.1B	793	451.78		3.65	1.22	6.65	1.18	0	0	0	0	1.87	0.51	0	0	0	0	26.57	0	0	1.87	0	0	0	0	0	0	0	0	0	0.6	0	0	0	0	0	0	0	0	0	0	0	0	0	5.29	0	0	0	0
S.C32.1S	1494	488.03		0.62	0	0	0	0.72	0	0	0	1.29	0	0.37	0	0.64	0	3.52	0	0	0	0	0	0	0	0	0	0	0	0	8.35	0	1.54	0	0	0	0	0	0	0	0	0	0	0	0	0	0	0	0
S.E26.2S	2345	487.61		0.19	0	0	0	0	0	0	0	0	0	0	0	0	0	4.8	0	0	0	0	0	0	0	0	0	0	0	0	6.72	0	2.02	0.26	0	0	0	0	0	0	0	0.21	0	0	0	0.21	0	0	0
S.E27.1S	1296	496.29		0	0	0	0	0	0	0	0	0	0	0	0	0	0	0	0	0	0	0	0	0	3.02	0	0	0	0	0	1.14	0	0	0	0.84	0	0	0	0	2.43	0	0	0	0	0	0	0	0	0
S.E27.2B	1429	478.96		0	0	5.95	0	0	0.95	0	0	0	0	0.38	0	0	0	18.65	0	0	0	0.43	0	0	0	0	0	0	0	0	0.97	0	0	0	0	0	0	0	0	0	0	2.38	0	0	0	1.65	0.75	0	0
S.E27.2S	1348	492.07		0.38	0	0	0	0	0	0	0	0	0	0	0	0	0	0	0	0	0	0	0	0	0	0	0.3	0	0	0.34	10.51	0	0	0	0	0	0	0	0	0	0	0	0	0	0	1.68	0	0	0
S.E28.1B	1841	486.63		3.07	0	6.19	0	0	0.27	0	0.6	2.59	0.85	0.26	0	0	0	11.89	0	0	0.29	0	0	0	0	0	1.23	0	0	0	0.57	0	0.46	0	0	0	0	0	0	0	0	3.31	0	0.27	1.46	1.81	0.25	0	0
S.E28.1S	2103	490.31		0	0	1.37	0	0	0	0	0	1.22	0	0.18	0	0	0	4.79	0	0	0	0	0	0	0	0	0	0	0	0	10.44	0	0.24	0	0	0	0	0.55	0	0	0	0.94	0	0.24	0	4.32	0	0	0
S.E28.2S	1300	499.59		0	0	0.92	0	0.41	0	0	0	0.36	0	0	0	0.31	0	2.54	0	0.36	0	0	0	0	0.48	0	1.17	0	0	0	12.74	0	5.29	0.37	0.33	0	0	0	0	0	0	0	0	0	0	0	0	0	0
S.E29.1B	1450	484.37		14.54	0	1.53	0	1.08	0	0	0	2.56	0	0	0	0	0	21.74	0	0	0	0	0	1.36	0	2.11	0.66	1.02	0	0	5.33	0	0	0.59	0	0	0	0	0	0	0	1.36	0	0	0	0	0	0	0
S.E29.1S	2041	493.61		0	0	0	0	0.58	0	0	0	0	0	0	0	0	0	3.58	0	0	0	0	0	0.22	0	0	0	0	0	0	17.71	0	1.8	0.29	0	0	0	0	0	0	0	0.37	0	0	0	0	0	0	0
S.E29.2S	1289	496.74		0	0	0	0	0	0	0	0	1.21	0	0.37	0	0	0	5.38	0	0	0	0	0	0	0	0.4	0	0	0	0	24.16	0	0	0	0	0	0	0	0	0	0	0	0	0.42	0	0	0	0	0
S.E30.1B	1006	485.32		29.23	0	0	0	0	0	0	0	2.86	0	0.6	0	0	0	23.8	0	0	0	0	0	0	0	0	0.49	0	0	0	8.83	0	0.51	0	0	0	0	0	0.4	0	0	1.55	0	0	0	0	0	0	0
S.E30.1S	2057	495.95		1.91	0	0	0	3.29	0	0	0	1.96	0	0	0	1.49	0	12.57	0	1.04	0	0	0	0	0.48	0	3.28	0	0	0	55.44	0	26.91	1.79	3.71	0	0	0	0	0	0	0	0	0	0	0	0	0	0
S.E30.2B	1228	495.84		0	0	0.52	0	0	0	0	0	0	0	0	0	0	0	4.9	0	0	0	0	0	0	0	0	0	0	0	0	0.39	0	0.5	0	0	0	0	0	0	0	0	0	0	0	0	0	0	0	0
S.E30.2S	3174	488.33		0	0	0	0	0	0	0	0	0.45	0	0	0	0	0	0.39	0	0	0	0	0	0	0.18	0	0	0	0	0	9.27	0	5.48	0.22	0.79	0	0	0	0	0	0	0	0	0	0	0	0	0	0
S.E31.1B	1744	486.14		18.28	0	3.2	0	0	0	0	0	1.15	0.25	0	0	0	0	6.5	0	0	0	0	0	0.31	0	1.17	0.49	0.69	0	0	3.11	0	0	0	0	0	0	0	0	0	0	0.62	0	0	0	1.23	0.26	0	0
S.E31.1S	2510	483.35		0	0	0	0	0.28	0	0	0	0	0	0	0	0	0	0.15	0	0	0	0	0	0.39	0	0	0	0.18	0	0	3.06	0	0.56	0	0	0	0	0	0	0	0	0	0	0	0	1.62	1.55	0	0
S.E31.2B	1708	488.59		0.99	0	1.56	0	0	0	0	0	0.29	0	0	0	0	0	6.78	0	0	0.61	0	0	0.35	0	0.92	0.31	0.3	0	0	0	0	0	0	0	0	0	0	0	0	0	0	0	0	0	2	0	0	0
S.E31.2S	1914	469.9		0	0	0	0	0.24	0	0	0	0.57	0	0	0	3.05	0	0.32	0	0.62	0	0	0	0.34	1.01	0	0	0	0	0	0.88	0	0	0	0	0	0	0	0	0	0	0	0	0	0	3.45	0.69	0	0
S.C33.1S	1404	498.58		0.7	0	0	0	0	0	0	0	0	0	0	0	1.55	0	0.4	0	0	0	0	0	0	0	0	0	0	0	0	0.37	0	0	0	0	0	0	0	0	0	0	0.39	0	0	0	0	0	0	0
S.C34.1B	1376	494.3		8.52	0	2.11	0	0	0	0	0	0.43	0	0	0	0	0	16.4	0	0	0	0	0	0	0.31	0	0	0	0	0	0	0	0.93	0	0	0	0	0	0	0	0	5.52	0	0	0	0	0	0	0
S.C34.1S	2342	489.15		0	0	1.67	0	0	0	0	0	0.16	0	0	0	0.17	0	0.52	0	0	0	0	0	0	0	0	0	0	0	0	1.3	0	0.85	0	0	0	0	0	0	0	0	0	0	0	0	0	0	0	0
S.E32.1B	977	379.35		0	0	0	0	0	0	0	0	0	0	0	0	0	0	8.68	0	0	0	0	0	0	0	5.79	0	1.52	0	0	1.43	0	0	0	0	0	0	0	0	0	0	0	0	0	0	1.14	0	0	0
S.E32.1S	1430	388.89		0	0	0	0	0	0	0	0	0	0	0	0	0	0	0.64	0	0	0	0	0	0	1.9	0	0	0	0	0	0	0	0	0	0	0	0	0	0	0.39	0	0	0	0	0	2.47	0	0	0
S.E32.2B	1608	412.32		2.47	0	0.95	0	0	0	0	0	0	0	0	0	0	0	11.3	0	0	1.17	0	0	0	0.96	2.08	0	0	0	0	0	0	0.54	0	0	0	0	0	0	0	0.66	0	0	0	0	2.17	0	0	0
S.E32.2S	1717	461.17		0	0	0	0	0	0	0	0	0	0	0	0	0	0	0.3	0	0	0	0	0	0	0	0	0	0	0	0	0.22	0	0	0	0	0	0	0	0	0.26	0	0	0	0	0	2.07	0	0	0
S.E33.1B	1594	484.39		0	0	3.58	0	0	0	0	0	0	0	0	0	0	0	0.66	0	0	0.4	0	0	0.66	0	0	0.65	0	0	0	0.59	0	0.37	0	0	0	0	0	0	0	0	0	0	0	1.88	0	0.31	0.3	0
S.E33.1S	2455	482.16		0	0	1.61	0	0	0	0	0	0.33	0	0.78	0	0.18	0	1.05	0	0	0	0	0.63	0	0	0	0	0	0	0	12.79	0	1.19	0	0	0	0	0	0	0	0	0.22	0	0.61	0.24	0	0	0	0
S.E33.2B	1655	490.43		2.65	0	3.64	0	0.22	0	0	0	0.64	0	0	0	0	0	2.71	0	0	0	0	0	0	0	0	0.66	0	0	0	1.3	0	0	0	0	0	0	0	0	0	0	5.96	0	0	2.04	0.7	0	0	0
S.E33.2S	1363	486.54		0	0	2.82	0	0	0	0	0	0.72	0	0.29	0	0	0	6.86	0	0	0	0	0	0	0	0	2.64	0	0	0	42.21	0	1.8	0	0	0	0	0	0	0	0	3.05	0	0	0	0	0	0	0
S.C35.1B	1440	495.64		0	0	0	0	0	0	0	0	0.32	0	0	0	0	0	0	0	0	0	0	0.38	0	0	0	0	0	0	0	1.44	0	0	0	0	0	0	0	0	0	0	1.25	0	0	1.08	0	0	0	0
S.C35.1S	1278	499.27		0	0	0	0	0.37	0	0	0	0.82	0	0	0	0	0	1.14	0	0	0	0	0	0	1.1	0	0	0	0	0	10.43	0	0.86	0	0	0	0	0	0	0.38	0	0	0	0	0	0	0	0	0
Mean	3377.38
Seqmin	519
Seqmax	14611
Range	14092
[truncated: 467 more columns]

## Sheet: Diversity
Sample ID	Shannon diversity	Evenness
S.C01.1S	3.25274	0.602565
S.E01.1S	3.11654	0.743866
S.E01.2B	2.88765	0.691754
S.E01.2S	2.57802	0.658999
S.E02.1B	2.81319	0.734775
S.E02.1S	2.57498	0.621505
S.E02.2B	2.98818	0.732838
S.E02.2S	3.23979	0.68279
S.E03.1B	3.37512	0.661806
S.E03.1S	3.67242	0.702755
S.E03.2B	3.50744	0.670496
S.E03.2S	3.4019	0.667857
S.E04.1B	2.85693	0.570173
S.E04.1S	3.34156	0.63433
S.E04.2B	2.52603	0.699552
S.E04.2S	3.27917	0.614916
S.C02.1B	3.32994	0.652947
S.C02.1S	3.35254	0.687673
S.E05.1B	3.14449	0.619583
S.E05.1S	3.34093	0.60207
S.E05.2B	3.25232	0.627644
S.E05.2S	2.86698	0.567017
S.C03.1B	2.92902	0.552821
S.C03.1S	3.42189	0.640523
S.E06.1B	3.64521	0.697547
S.E06.2B	3.82197	0.73838
S.E06.2S	3.42349	0.67129
S.E07.1B	3.13586	0.601952
S.E07.1S	3.67535	0.684341
S.E07.2B	3.51957	0.687685
S.E07.2S	3.33913	0.631422
S.E08.1B	2.44126	0.48102
S.E08.1S	3.13822	0.600531
S.E08.2B	3.09254	0.591183
S.E08.2S	2.90419	0.564195
S.C04.1B	3.47706	0.65564
S.C04.1S	3.12384	0.603506
S.C05.1B	2.05704	0.426038
S.C05.1S	3.48672	0.636189
S.E09.1B	2.61717	0.521631
S.E09.1S	3.64129	0.679182
S.E09.2B	2.79204	0.563386
S.E09.2S	3.2654	0.614582
S.E10.1B	3.28097	0.804645
S.E10.1S	3.20233	0.701596
S.E10.2S	3.21035	0.711694
S.E11.1B	2.53586	0.53743
S.E11.1S	3.40937	0.643482
S.E11.2B	2.56782	0.498849
S.E11.2S	3.25848	0.641256
S.E12.1S	3.64261	0.681838
S.E12.2B	3.18343	0.649966
S.E12.2S	3.29534	0.621375
S.E13.1B	3.63312	0.690354
S.E13.1S	3.31544	0.619493
S.E13.2S	3.33179	0.607919
S.E14.1B	3.56794	0.682761
S.E14.1S	3.58594	0.665975
S.E14.2B	3.66709	0.794583
S.E14.2S	3.30137	0.62856
S.C06.1B	3.08169	0.711587
S.C06.1S	3.26014	0.69768
S.E15.1B	3.59198	0.690965
S.E15.2B	3.54156	0.724194
S.E15.2S	3.03397	0.589408
S.C07.1B	3.63677	0.684477
S.C07.1S	3.92121	0.718225
S.E16.1B	3.1731	0.581198
S.E16.1S	3.26508	0.605871
S.E16.2B	3.52407	0.717346
S.E16.2S	3.32469	0.631128
S.C08.1S	2.83651	0.553578
S.C09.1B	1.48584	0.383819
S.C09.1S	3.0416	0.713541
S.C10.1B	3.42225	0.682997
S.C10.1S	3.46603	0.653561
S.C11.1B	1.82453	0.473886
S.C11.1S	3.04083	0.68629
S.C12.1S	2.81617	0.656379
S.E17.1B	3.30176	0.635137
S.E17.1S	2.79519	0.529581
S.E17.2B	3.31705	0.672219
S.E17.2S	2.55614	0.499442
S.E18.1B	3.77366	0.707642
S.E18.1S	3.70457	0.667134
S.E18.2B	3.79701	0.725851
S.E18.2S	3.64158	0.645047
S.C13.1B	3.33747	0.610358
S.C13.1S	3.51646	0.63022
S.C14.1B	3.58988	0.666141
S.C14.1S	3.59393	0.659311
S.E19.1B	1.22887	0.410205
S.E19.1S	2.7059	0.691688
S.E19.2B	3.50839	0.805284
S.E19.2S	3.27927	0.748347
S.C15.1B	3.45794	0.789118
S.C15.1S	3.26839	0.735685
S.C16.1B	2.31126	0.571661
S.E20.1B	1.74836	0.440361
S.E20.1S	2.59455	0.610699
S.E20.2B	3.11581	0.749194
S.E20.2S	2.23655	0.533826
S.E21.1B	2.954	0.790331
S.E21.1S	2.91568	0.70926
S.E21.2B	2.83961	0.682781
S.E21.2S	2.70469	0.636623
S.E22.1B	3.31136	0.7434
S.E22.1S	3.20955	0.706437
S.E22.2B	2.69513	0.653027
S.E22.2S	3.24446	0.722816
S.E23.1B	3.34464	0.612618
S.E23.1S	3.54693	0.653288
S.E23.2B	3.5658	0.632819
S.E23.2S	3.12964	0.595273
S.C17.1B	3.61482	0.811526
S.C18.1B	2.0224	0.588937
S.C18.1S	2.88004	0.695136
S.C19.1B	3.03876	0.742184
S.C19.1S	2.79789	0.672751
S.C20.1B	1.1938	0.259798
S.C20.1S	2.68722	0.54379
S.E24.1B	3.4972	0.81774
S.E24.1S	3.1139	0.670464
S.E24.2B	3.34839	0.76856
S.E24.2S	3.13161	0.694238
S.C21.1B	3.01287	0.600499
S.C21.1S	3.42043	0.636326
S.C22.1B	3.93603	0.719821
S.C22.1S	3.68093	0.678518
S.C23.1B	3.84075	0.724901
S.C23.1S	3.46944	0.624355
S.C24.1B	3.26248	0.64283
S.C24.1S	3.53831	0.66719
S.C25.1B	3.80575	0.676262
S.C25.1S	3.65705	0.665261
S.C26.1B	2.26805	0.582775
S.C26.1S	1.3872	0.356441
S.C27.1B	3.53286	0.793125
S.C27.1S	3.03521	0.705196
S.C28.1B	3.12432	0.766227
S.C28.1S	2.9444	0.684097
S.C29.1B	3.54969	0.82473
S.C29.1S	2.85878	0.660115
S.E25.1S	3.19027	0.705532
S.E25.2B	3.24676	0.70972
S.E25.2S	2.59276	0.633255
S.C30.1B	2.81648	0.68243
S.C30.1S	2.35846	0.591243
S.C31.1B	3.33343	0.831833
S.C31.1S	2.94054	0.694488
S.C32.1B	3.60709	0.816298
S.C32.1S	2.8295	0.657402
S.E26.2S	3.00434	0.674473
S.E27.1S	2.59742	0.651148
S.E27.2B	3.0868	0.702431
S.E27.2S	2.92378	0.688191
S.E28.1B	3.39399	0.726324
S.E28.1S	3.15188	0.67587
S.E28.2S	2.73709	0.63593
S.E29.1B	3.20081	0.739092
S.E29.1S	2.94452	0.684126
S.E29.2S	2.8255	0.701927
S.E30.1B	3.16883	0.731707
S.E30.1S	3.23969	0.719961
S.E30.2B	2.554	0.609597
S.E30.2S	2.57727	0.574176
S.E31.1B	3.25246	0.710965
S.E31.1S	3.05753	0.659699
S.E31.2B	3.42125	0.739733
S.E31.2S	3.33092	0.707272
S.C33.1S	2.66497	0.633808
S.C34.1B	3.35081	0.764671
S.C34.1S	2.7271	0.606048
S.E32.1B	3.11063	0.745171
S.E32.1S	3.05707	0.710274
S.E32.2B	3.92361	0.825399
S.E32.2S	2.62615	0.614066
S.E33.1B	3.36588	0.723228
S.E33.1S	3.14437	0.66268
S.E33.2B	2.77286	0.61775
S.E33.2S	3.54995	0.777756
S.C35.1B	1.09264	0.279302
S.C35.1S	2.53238	0.618506
